# Supplementary material for: Off-Clamp Versus On-Clamp Partial Nephrectomy: An Updated Systematic Review, Meta-Analysis and Meta-Regression
Source: J Clin Med. 2026 Apr 7;15(7):2792. doi: 10.3390/jcm15072792 (PMC13073402; doi:10.3390/jcm15072792)
Supplement: Supplementary file 1 [file jcm-15-02792-s001.zip]

Archive with 1 entries (1 files):
- jcm-4192458-supplementary.pdf
